# Supplementary material for: Highly regenerative species-specific genes improve age-associated features in the adult Drosophila midgut
Source: BMC Biol. 2024 Aug 2;22:157. doi: 10.1186/s12915-024-01956-4 (PMC11295675; doi:10.1186/s12915-024-01956-4)
Supplement: Supplementary file 2 — Additional file 2: Table S1. Detailed genotypes in each experiment. [file 12915_2024_1956_MOESM2_ESM.xlsx]

## Sheet: Sheet1
Table S1: Detailed genotypes in each experiment
Fig.	Panel	Genotype
Fig. 1	D-I	w;; Act5C-Gal4 / +
		w; UAS-GFP / +; Act5C-Gal4 / +
		w;; Act5C-Gal4 / UAS-HRJDa
		w;; Act5C-Gal4 / UAS-HRJDb
Fig. 2	C-E	w;; rn-Gal4, tub-Gal80ts, UAS-egr / WP-QF2
		w;; rn-Gal4, tub-Gal80ts, UAS-egr / WP-QF2, QUAS-HRJDa
		w;; rn-Gal4, tub-Gal80ts, UAS-egr / WP-QF2, QUAS-HRJDb
	F-I	w;; WP-QF2 / +
		w;; WP-QF2, QUAS-HRJDa/+
		w;; WP-QF2, QUAS-HRJDb/+
Fig. 3	C-G	w; esg-Gal4, tub-Gal80ts / UAS-GFP
		w; esg-Gal4, tub-Gal80ts / +; UAS-HRJDa / +
		w; esg-Gal4, tub-Gal80ts / +; UAS-HRJDb / +
Fig. 4	A-B	w; esg-Gal4, tub-Gal80ts / UAS-GFP
		w; esg-Gal4, tub-Gal80ts / +; UAS-HRJDa / +
		w; esg-Gal4, tub-Gal80ts / +; UAS-HRJDb / +
	C-D	w; UAS-GFP / +; Act5C-Gal4 / +
		w;; Act5C-Gal4 / UAS-HRJDa
		w;; Act5C-Gal4 / UAS-HRJDb
Fig. 5	A	w; esg-Gal4, tub-Gal80ts / UAS-GFP
		w; esg-Gal4, tub-Gal80ts / +; UAS-HRJDa / +
		w; esg-Gal4, tub-Gal80ts / +; UAS-HRJDb / +
	B-I	w; esg-Gal4, tub-Gal80ts, UAS-GFP / +
		w; esg-Gal4, tub-Gal80ts, UAS-GFP / +; UAS-HRJDa / +
		w; esg-Gal4, tub-Gal80ts, UAS-GFP / +; UAS-HRJDb / +
	J	w, Su(H)GBE-lacZ / w; esg-Gal4, tub-Gal80ts / UAS-GFP
		w, Su(H)GBE-lacZ / w; esg-Gal4, tub-Gal80ts / +; UAS-HRJDa / +
		w, Su(H)GBE-lacZ / w; esg-Gal4, tub-Gal80ts / +; UAS-HRJDb / +
	K-L	w; esg-Gal4, tub-Gal80ts, UAS-GFP / +; puc-lacZ / +
		w; esg-Gal4, tub-Gal80ts, UAS-GFP / +; puc-lacZ / UAS-HRJDa
		w; esg-Gal4, tub-Gal80ts, UAS-GFP / +; puc-lacZ / UAS-HRJDb
Fig. 6	A-E	w; esg-Gal4, tub-Gal80ts, UAS-GFP / +
		w; esg-Gal4, tub-Gal80ts, UAS-GFP / +; UAS-HRJDa / +
		w; esg-Gal4, tub-Gal80ts, UAS-GFP / +; UAS-HRJDb / +
	F-G	w; esg-Gal4, tub-Gal80ts, UAS-GFP / +; Dl-lacZ / +
		w; esg-Gal4, tub-Gal80ts, UAS-GFP / +; Dl-lacZ / UAS-HRJDa
		w; esg-Gal4, tub-Gal80ts, UAS-GFP / +; Dl-lacZ / UAS-HRJDb
	H-I	w; esg-Gal4, tub-Gal80ts / +; 10×STAT-GFP / +
		w; esg-Gal4, tub-Gal80ts / +; 10×STAT-GFP / UAS-HRJDa
		w; esg-Gal4, tub-Gal80ts / +; 10×STAT-GFP / UAS-HRJDb
Fig. S1	C	w;; WP-Gal4 / +
		w;; WP-Gal4 / UAS-FLAG-HRJDa
		w;; WP-Gal4 / UAS-FLAG-HRJDb
	D	w; esg-Gal4, tub-Gal80ts, UAS-GFP / +
		w; esg-Gal4, tub-Gal80ts, UAS-GFP / +; UAS-FLAG-HRJDa / +
		w; esg-Gal4, tub-Gal80ts, UAS-GFP / +; UAS-FLAG-HRJDb / +
Fig. S2	All	w; esg-Gal4 / UAS-GFP
		w; esg-Gal4 / +; UAS-HRJDa / +
		w; esg-Gal4 / +; UAS-HRJDb / +
Fig. S3	A-B	w; NP1-Gal4 / UAS-GFP
		w; NP1-Gal4 / +; UAS-HRJDa / +
		w; NP1-Gal4 / +; UAS-HRJDb / +
	C-D	w; NP1-Gal4, tub-Gal80ts / UAS-GFP
		w; NP1-Gal4, tub-Gal80ts / +; UAS-HRJDa / +
		w; NP1-Gal4, tub-Gal80ts / +; UAS-HRJDb / +
	E-F	w; esg-Gal4 / UAS-GFP
		w; esg-Gal4 / +; UAS-HRJDa / +
		w; esg-Gal4 / +; UAS-HRJDb / +
Fig. S4	A-D	w; esg-Gal4, UAS-GFP, tub-Gal80ts / +; UAS-FLP, Act5C-FRT-CD2-FRT-Gal4 / +
		w; esg-Gal4, UAS-GFP, tub-Gal80ts / +; UAS-FLP, Act5C-FRT-CD2-FRT-Gal4 / UAS-HRJDa
		w; esg-Gal4, UAS-GFP, tub-Gal80ts / +; UAS-FLP, Act5C-FRT-CD2-FRT-Gal4 / UAS-HRJDb
	E-G	w; esg-Gal4, tub-Gal80ts, UAS-GFP / +
		w; esg-Gal4, tub-Gal80ts, UAS-GFP / +; UAS-HRJDa / +
		w; esg-Gal4, tub-Gal80ts, UAS-GFP / +; UAS-HRJDb / +
	H	w, Su(H)GBE-lacZ / w; esg-Gal4, tub-Gal80ts / UAS-GFP
		w, Su(H)GBE-lacZ / w; esg-Gal4, tub-Gal80ts / +; UAS-HRJDa / +
		w, Su(H)GBE-lacZ / w; esg-Gal4, tub-Gal80ts / +; UAS-HRJDb / +
