# Supplementary material for: Highly regenerative species-specific genes improve age-associated features in the adult Drosophila midgut
Source: BMC Biol. 2024 Aug 2;22:157. doi: 10.1186/s12915-024-01956-4 (PMC11295675; doi:10.1186/s12915-024-01956-4)
Supplement: Supplementary file 4 — Additional file 4: Table S2. Primer sequences. [file 12915_2024_1956_MOESM4_ESM.xlsx]

## Sheet: Molecular cloning
Table S2: primer sequences
Name	Forward primer	Reverse primer
UAS-HRJDa_forward	cgaattcATGTTGCAGCACTTGTCCATCC	AgcggccgcTTAGAGCTCATACTTGTGAAATTCG
UAS-HRJDb_forward	cgaattcATGAATTTTATTAGTTATTTCTGTC	AgcggccgcTTAGAGTTCGTCGTGTCG
QUAS-HRJDa_forward	cgctagcATGTTGCAGCACTTGTCCATCC	AgaattcTTAGAGCTCATACTTGTGAAATTCG
QUAS-HRJDb_forward	cgctagcATGAATTTTATTAGTTATTTCTGTC	AgaattcTTAGAGTTCGTCGTGTCG

## Sheet: RT-qPCR
Table S2: primer sequences
Name	Forward primer	Reverse primer
puc	CCGGCGGTCTACGATATAGAA	TGGCAGGTATTTGCATGTACTT
nub	AGCTGTCCTAACGAGTTCCG	ACATCGCGCATATTTGTGTCAA
pros	TTTGACCGGAGATGGTGACG	GGTCGTTCCTGCCCAGTTTC
Dl	CAGCAACAGCGGTCTCACCT	GGCACAAATGTTGTTGAC
upd1	CAGCGCACGTGAAATAGCAT	CGAGTCCTGAGGTAAGGGGA
upd2	CGGAACATCACGATGAGCGAAT	TCGGCAGGAACTTGTACTCG
upd3	ATCCCCTGAAGCACCTACAGA	CAGTCCAGATGCGTACTGCTG
vn	TCACACATTTAGTGGTGGAAG	TTGTGATGCTTGAATTGGTAA
spitz	CGCCCAAGAATGAAAGAGAG	AGGTATGCTGCTGGTGGAAC
dpp	GCCAACACAGTGCGAAGTT	ACCACCTGTTGACTGAGTGC
wg	GATTATTCCGCAGTCTGGTC	CTATTATGCTTGCGTCCCTG
hh	GGATTCGATTGGGTCTCCTAC	GGGAACTGATCGACGAATCT
ptc	TGCACCTCTACGACACCGAA	GCCTGGTATAACGACCGCT
egr	AGCTGATCCCCCTGGTTTTG	GCCAGATCGTTAGTGCGAGA
